# Supplementary material for: Kidney-specific claudin-2 deficiency leads to medullary nephrocalcinosis in mice
Source: J Clin Invest. 2025 Oct 9;135(23):e197807. doi: 10.1172/JCI197807 (PMC12646660; doi:10.1172/JCI197807)
Supplement: Supporting data values [file jci-135-197807-s013.xlsx]

## Sheet: Fig. 1D-F
	Male Cre–	Male Cre+	Female Cre–	Female Cre+
GFR (ul/min)	449.9	383.9	337.8	237
	349.9	326.7	385.2	281.4
	584	390.1	435.2	281.1
	381.2	322.2	312.6	313.5
	391.6	310.1	366	299.7
	323.3	363.1	420.7	319.4
	350.9	442.6	327.3	271.9
	469.7	310.9	346.3	397.3
	434.5	288.6	317.5	219.8
	482.4	328.7	386.8	316.2
	442.3	384.9		299.1
				336.4
				385.6
syst BP (mmHg)	123.468	102.833	95.9917	87.1211
	111.234	103.65	99.9211	84.3931
	106.145	109.367	95.8579	97.0215
	109.795	116.476	105.535	92.6145
	113.742	108.451	89.4966	85.8848
	113.712	108.977	126.858	82.8837
	121.316	108.753	113.244	91.217
	110.713	98.4753	110.769	75.5453
	108.093	92.5086	84.9803	91.6579
	107.719	109.563	88.5882	84.8912
	108.518	97.9617	107.059
	120.585	96.9457	115.655
			122.4
plasma creatinine (mg/dl)	0.08	0.1
	0.11	0.13
	0.05	0.12
	0.1	0.13
	0.07	0.11
mean plasma Li (3min+1h)/2)(mM)	6.7465	9.02119
	8.20284	10.6987
	10.0278	7.96518
	8.60841	8.56162
	9.30623	9.78367
U-Li excretion 1st hour (nmol/min/g bw)	6.82879	4.85427
	3.91219	12.2685
	11.5489	12.017
	10.7458	9.06541
	9.55684	10.8407
urinary FE Li 1st hour (%)	18.044	25.8105
using mean plasma Li (3min+1h)/2	20.2804	32.3969
	7.89863	29.4452
	14.4915	17.9149
	7.64701	18.9409

## Sheet: Fig. 2A 
sex	genotype	mouse_id	ucacr	age	age_weeks	age_fct
Male	KO	834.1-4	0.221239	26	26	6 mth
Male	KO	835.1-7	0.208119	26	26	6 mth
Male	KO	834.2-8	0.146709	26	26	6 mth
Male	KO	834.2-9	0.129952	26	26	6 mth
Male	Control	834.1-5	0.0865472	26	26	6 mth
Male	Control	835.1-8	0.0890261	26	26	6 mth
Male	Control	835.1-6	0.121239	26	26	6 mth
Male	Control	834.2-6	0.12423	26	26	6 mth
Male	Control	834.2-7	0.128081	26	26	6 mth
Female	KO	834.1-1	0.212733	26	26	6 mth
Female	KO	834.1-3	0.251932	26	26	6 mth
Female	KO	835.1-3	0.182209	26	26	6 mth
Female	KO	835.1-4	0.334218	26	26	6 mth
Female	KO	834.2-1	0.191671	26	26	6 mth
Female	KO	834.2-2	0.324524	26	26	6 mth
Female	KO	834.2-4	0.179764	26	26	6 mth
Female	KO	834.2-5	0.294731	26	26	6 mth
Female	Control	834.1-2	0.161275	26	26	6 mth
Female	Control	835.1-1	0.167965	26	26	6 mth
Female	Control	835.1-2	0.173824	26	26	6 mth
Female	Control	834.2-3	0.111548	26	26	6 mth
Male	KO	732.1-7	0.253783	75	75	>12 mth
Male	KO	758.1-6	0.231373	63	63	>12 mth
Male	KO	722.1-7	0.15312	85	85	>12 mth
Male	KO	736.2-3	0.230362	71	71	>12 mth
Male	KO	736.2-4	0.211516	71	71	>12 mth
Male	KO	732.2-4	0.0932984	67	67	>12 mth
Male	KO	722.2-5	0.175507	77	77	>12 mth
Male	KO	711.1-5	0.216688	100	100	>12 mth
Male	KO	722.2-3	0.130004	77	77	>12 mth
Male	Control	732.2-3	0.128133	67	67	>12 mth
Male	Control	742.2-6	0.11891	65	65	>12 mth
Male	Control	758.1-7	0.076787	63	63	>12 mth
Male	Control	728.1-4	0.101581	76	76	>12 mth
Male	Control	712.1-5	0.106355	100	100	>12 mth
Male	Control	732.1-6	0.0746724	71	71	>12 mth
Female	KO	722.3-1	0.300909	76	76	>12 mth
Female	KO	736.2-2	0.312765	71	71	>12 mth
Female	KO	722.1-3	0.405216	85	85	>12 mth
Female	KO	722.3-4	0.117004	76	76	>12 mth
Female	KO	722.2-2	0.344058	82	82	>12 mth
Female	KO	722.1-5	0.410312	85	85	>12 mth
Female	KO	722.3-3	0.576975	76	76	>12 mth
Female	KO	722.1-2	0.273626	81	81	>12 mth
Female	KO	722.1-6	0.337614	81	81	>12 mth
Female	KO	711.1-2	0.704033	101	101	>12 mth
Female	KO	712.1-2	0.47044	101	101	>12 mth
Female	Control	757.1-1	0.130498	63	63	>12 mth
Female	Control	742.1-1	0.109273	67	67	>12 mth
Female	Control	712.1-1	0.288944	101	101	>12 mth
Male	KO	722.1-7	0.648985	3	3	3 wk
Male	KO	722.1-8	1.06926	3	3	3 wk
Male	KO	722.2-4	0.89247	3	3	3 wk
Male	KO	722.2-5	0.905881	3	3	3 wk
Male	KO	722.3-5	0.86125	3	3	3 wk
Male	KO	732.1-7	0.716248	3	3	3 wk
Male	KO	736.2-3	0.231124	3	3	3 wk
Male	KO	736.2-4	0.263373	3	3	3 wk
Male	KO	758.1-6	0.590039	3	3	3 wk
Male	KO	757.1-4	0.38252	3	3	3 wk
Male	Control	728.1-5	0.0727967	3	3	3 wk
Male	Control	722.3-6	0.157811	3	3	3 wk
Male	Control	732.1-6	0.286501	3	3	3 wk
Male	Control	742.2-5	0.142835	3	3	3 wk
Male	Control	742.2-6	0.0666709	3	3	3 wk
Male	Control	742.2-7	0.0688077	3	3	3 wk
Male	Control	732.2-3	0.174216	3	3	3 wk
Male	Control	758.1-7	0.0673917	3	3	3 wk
Female	KO	722.3-1	0.401227	3	3	3 wk
Female	KO	722.3-3	0.341349	3	3	3 wk
Female	KO	722.3-4	0.462779	3	3	3 wk
Female	KO	736.2-2	0.50469	3	3	3 wk
Female	Control	728.1-2	0.206171	3	3	3 wk
Female	Control	732.1-3	0.207945	3	3	3 wk
Female	Control	757.1-1	0.0771381	3	3	3 wk
Male	KO	722.1-7	0.126205	4	4	4 wk
Male	KO	722.1-8	0.254792	4	4	4 wk
Male	KO	722.2-3	0.30957	4	4	4 wk
Male	KO	722.2-4	0.344039	4	4	4 wk
Male	KO	722.2-5	0.118321	4	4	4 wk
Male	KO	722.3-5	0.114545	4	4	4 wk
Male	KO	732.1-7	0.25174	4	4	4 wk
Male	KO	736.2-3	0.322968	4	4	4 wk
Male	KO	736.2-4	0.461032	4	4	4 wk
Male	KO	757.1-4	0.102682	4	4	4 wk
Male	KO	732.2-4	0.193475	4	4	4 wk
Male	Control	728.1-4	0.0467555	4	4	4 wk
Male	Control	728.1-5	0.0464259	4	4	4 wk
Male	Control	722.3-6	0.152709	4	4	4 wk
Male	Control	736.1-1	0.112287	4	4	4 wk
Male	Control	732.1-6	0.0877827	4	4	4 wk
Male	Control	742.2-5	0.109419	4	4	4 wk
Male	Control	742.2-6	0.187785	4	4	4 wk
Male	Control	742.2-7	0.131307	4	4	4 wk
Male	Control	732.2-3	0.0936944	4	4	4 wk
Male	Control	757.1-3	0.121674	4	4	4 wk
Female	KO	722.1-2	0.218411	4	4	4 wk
Female	KO	722.1-3	0.0677934	4	4	4 wk
Female	KO	722.1-5	0.485561	4	4	4 wk
Female	KO	722.1-6	0.493712	4	4	4 wk
Female	KO	722.3-1	0.344921	4	4	4 wk
Female	KO	722.3-3	0.323792	4	4	4 wk
Female	KO	722.3-4	0.550149	4	4	4 wk
Female	Control	732.1-3	0.086396	4	4	4 wk
Female	Control	742.1-1	0.0886412	4	4	4 wk
Female	Control	757.1-1	0.0539337	4	4	4 wk
Male	KO	722.1-7	0.620324	5	5	5 wk
Male	KO	722.1-8	0.970793	5	5	5 wk
Male	KO	722.2-4	0.239517	5	5	5 wk
Male	KO	722.2-5	0.182893	5	5	5 wk
Male	KO	722.3-5	0.29835	5	5	5 wk
Male	KO	732.1-7	0.744756	5	5	5 wk
Male	KO	736.2-3	0.140661	5	5	5 wk
Male	KO	736.2-4	0.318855	5	5	5 wk
Male	KO	758.1-6	0.462363	5	5	5 wk
Male	Control	728.1-4	0.112417	5	5	5 wk
Male	Control	728.1-5	0.0987955	5	5	5 wk
Male	Control	722.3-6	0.200814	5	5	5 wk
Male	Control	736.1-1	0.169863	5	5	5 wk
Male	Control	732.1-6	0.260368	5	5	5 wk
Male	Control	742.2-5	0.0796678	5	5	5 wk
Male	Control	742.2-6	0.0775455	5	5	5 wk
Male	Control	742.2-7	0.0995518	5	5	5 wk
Male	Control	758.1-7	0.119109	5	5	5 wk
Female	KO	722.1-2	0.196378	5	5	5 wk
Female	KO	722.1-3	0.476027	5	5	5 wk
Female	KO	722.1-5	0.840037	5	5	5 wk
Female	KO	722.1-6	0.671674	5	5	5 wk
Female	KO	722.2-2	0.177497	5	5	5 wk
Female	KO	722.3-1	0.238003	5	5	5 wk
Female	KO	722.3-3	1.29208	5	5	5 wk
Female	KO	722.3-4	0.331642	5	5	5 wk
Female	KO	736.2-2	0.395711	5	5	5 wk
Female	Control	728.1-2	0.11013	5	5	5 wk
Female	Control	732.1-3	0.155367	5	5	5 wk
Female	Control	742.1-1	0.143576	5	5	5 wk
Male	KO	722.1-7	0.233267	6	6	6 wk
Male	KO	722.2-4	0.197482	6	6	6 wk
Male	KO	722.2-5	0.127328	6	6	6 wk
Male	KO	722.3-5	0.112602	6	6	6 wk
Male	KO	732.1-7	0.295015	6	6	6 wk
Male	KO	736.2-3	0.199662	6	6	6 wk
Male	KO	736.2-4	0.183206	6	6	6 wk
Male	KO	758.1-6	0.935392	6	6	6 wk
Male	KO	757.1-4	0.21936	6	6	6 wk
Male	Control	728.1-4	0.13249	6	6	6 wk
Male	Control	728.1-5	0.144516	6	6	6 wk
Male	Control	722.3-6	0.047375	6	6	6 wk
Male	Control	736.1-1	0.136344	6	6	6 wk
Male	Control	732.1-6	0.124358	6	6	6 wk
Male	Control	742.2-5	0.109283	6	6	6 wk
Male	Control	742.2-6	0.067614	6	6	6 wk
Male	Control	742.2-7	0.116424	6	6	6 wk
Male	Control	758.1-7	0.120736	6	6	6 wk
Male	Control	757.1-3	0.486726	6	6	6 wk
Female	KO	722.1-3	0.337372	6	6	6 wk
Female	KO	722.2-2	0.20564	6	6	6 wk
Female	KO	722.3-1	0.161667	6	6	6 wk
Female	KO	722.3-3	0.262288	6	6	6 wk
Female	KO	722.3-4	0.194583	6	6	6 wk
Female	KO	736.2-2	0.166444	6	6	6 wk
Female	Control	728.1-2	0.133702	6	6	6 wk
Female	Control	732.1-3	0.085799	6	6	6 wk
Female	Control	742.1-1	0.075057	6	6	6 wk
Female	Control	757.1-1	0.114708	6	6	6 wk
Male	KO	722.2-4	0.298244	7	7	7 wk
Male	KO	722.2-5	0.116805	7	7	7 wk
Male	KO	722.3-5	0.094209	7	7	7 wk
Male	KO	736.2-3	0.270017	7	7	7 wk
Male	KO	736.2-4	0.192788	7	7	7 wk
Male	Control	728.1-4	0.107317	7	7	7 wk
Male	Control	728.1-5	0.136882	7	7	7 wk
Male	Control	722.3-6	0.03744	7	7	7 wk
Male	Control	736.1-1	0.07556	7	7	7 wk
Male	Control	732.1-6	0.142774	7	7	7 wk
Male	Control	757.1-3	0.064727	7	7	7 wk
Female	KO	722.1-2	0.241808	7	7	7 wk
Female	KO	722.1-3	0.259519	7	7	7 wk
Female	KO	722.1-5	0.149148	7	7	7 wk
Female	KO	722.1-6	0.4834	7	7	7 wk
Female	KO	722.2-2	0.175051	7	7	7 wk
Female	KO	722.3-1	0.175924	7	7	7 wk
Female	KO	722.3-4	0.143908	7	7	7 wk
Female	KO	736.2-2	0.44806	7	7	7 wk
Female	Control	728.1-2	0.079234	7	7	7 wk
Female	Control	732.1-3	0.076504	7	7	7 wk
Female	Control	742.1-1	0.090729	7	7	7 wk
Female	Control	757.1-1	0.098433	7	7	7 wk
Male	KO	722.1-7	0.107163	8	8	8 wk
Male	KO	722.1-8	0.0965361	8	8	8 wk
Male	KO	722.2-4	0.269801	8	8	8 wk
Male	KO	722.3-5	0.0567811	8	8	8 wk
Male	KO	736.2-3	0.361481	8	8	8 wk
Male	KO	736.2-4	0.32164	8	8	8 wk
Male	Control	728.1-4	0.090789	8	8	8 wk
Male	Control	728.1-5	0.106559	8	8	8 wk
Male	Control	722.3-6	0.052139	8	8	8 wk
Male	Control	736.1-1	0.059264	8	8	8 wk
Male	Control	732.1-6	0.11408	8	8	8 wk
Male	Control	742.2-6	0.091152	8	8	8 wk
Male	Control	742.2-7	0.103554	8	8	8 wk
Female	KO	722.1-2	0.194612	8	8	8 wk
Female	KO	722.1-3	0.330391	8	8	8 wk
Female	KO	722.1-6	0.268594	8	8	8 wk
Female	KO	722.2-2	0.410645	8	8	8 wk
Female	KO	722.3-1	0.091905	8	8	8 wk
Female	KO	722.3-3	0.127306	8	8	8 wk
Female	KO	722.3-4	0.146513	8	8	8 wk
Female	KO	736.2-2	0.070053	8	8	8 wk
Female	Control	728.1-2	0.065188	8	8	8 wk
Female	Control	732.1-3	0.083134	8	8	8 wk
Female	Control	742.1-1	0.072785	8	8	8 wk
Male	KO	722.1-7	0.133482	9	9	9 wk
Male	KO	722.1-8	0.110807	9	9	9 wk
Male	KO	722.2-4	0.098037	9	9	9 wk
Male	KO	722.2-5	0.12168	9	9	9 wk
Male	KO	722.3-5	0.092909	9	9	9 wk
Male	KO	732.1-7	0.203663	9	9	9 wk
Male	KO	758.1-6	0.221156	9	9	9 wk
Male	KO	757.2-6	0.13403	9	9	9 wk
Male	Control	722.3-6	0.084419	9	9	9 wk
Male	Control	732.1-6	0.078821	9	9	9 wk
Male	Control	742.2-7	0.10654	9	9	9 wk
Male	Control	758.1-7	0.140609	9	9	9 wk
Male	Control	757.2-5	0.102473	9	9	9 wk
Male	Control	757.2-7	0.088475	9	9	9 wk
Female	KO	722.1-2	0.170112	9	9	9 wk
Female	KO	722.1-3	0.075111	9	9	9 wk
Female	KO	722.1-6	0.18598	9	9	9 wk
Female	KO	722.2-2	0.103999	9	9	9 wk
Female	KO	722.3-1	0.179706	9	9	9 wk
Female	KO	722.3-3	0.079793	9	9	9 wk
Female	KO	722.3-4	0.164172	9	9	9 wk
Female	Control	728.1-2	0.069497	9	9	9 wk
Female	Control	732.1-3	0.101306	9	9	9 wk
Female	Control	757.1-1	0.08127	9	9	9 wk
Female	Control	757.2-3	0.089905	9	9	9 wk
Female	Control	758.4-2	0.054847	9	9	9 wk
Male	KO	722.1-7	0.186389	10	10	10 wk
Male	KO	722.1-8	0.240704	10	10	10 wk
Male	KO	722.2-4	0.176286	10	10	10 wk
Male	KO	722.2-5	0.238209	10	10	10 wk
Male	KO	722.3-5	0.133776	10	10	10 wk
Male	KO	732.1-7	0.134068	10	10	10 wk
Male	KO	736.2-3	0.167144	10	10	10 wk
Male	KO	736.2-4	0.134675	10	10	10 wk
Male	Control	728.1-4	0.0705199	10	10	10 wk
Male	Control	728.1-5	0.0784682	10	10	10 wk
Male	Control	722.3-6	0.0640136	10	10	10 wk
Male	Control	736.1-1	0.104871	10	10	10 wk
Male	Control	732.1-6	0.11909	10	10	10 wk
Male	Control	742.2-5	0.11787	10	10	10 wk
Male	Control	742.2-6	0.128535	10	10	10 wk
Female	KO	722.1-2	0.151035	10	10	10 wk
Female	KO	722.1-3	0.138888	10	10	10 wk
Female	KO	722.1-6	0.251389	10	10	10 wk
Female	KO	722.2-2	0.138801	10	10	10 wk
Female	KO	722.3-1	0.208546	10	10	10 wk
Female	KO	722.3-3	0.155017	10	10	10 wk
Female	KO	722.3-4	0.158405	10	10	10 wk
Female	KO	736.2-2	0.12571	10	10	10 wk
Female	Control	728.1-2	0.057813	10	10	10 wk
Female	Control	732.1-3	0.0845623	10	10	10 wk

## Sheet: Fig. 2B 
id	sex	genotype	age_fct	ucacr	age_weeks
666.2-1	Female	Cre-	4 wk	0.0866624	4
666.2-1	Female	Cre-	5 wk	0.19052	5
666.2-1	Female	Cre-	6 wk	0.178578	6
666.2-1	Female	Cre-	7 wk	0.112198	7
666.2-1	Female	Cre-	8 wk	0.110796	8
666.2-1	Female	Cre-	9 wk	0.102381	9
666.2-1	Female	Cre-	10 wk	0.158611	10
666.2-1	Female	Cre-	8 mo	0.120452	35
666.2-2	Female	Cre-	3 wk	0.480354	3
666.2-2	Female	Cre-	4 wk	0.10689	4
666.2-2	Female	Cre-	5 wk	0.13216	5
666.2-2	Female	Cre-	6 wk	0.126113	6
666.2-2	Female	Cre-	7 wk	0.088301	7
666.2-2	Female	Cre-	8 wk	0.123511	8
666.2-2	Female	Cre-	9 wk	0.077159	9
666.2-2	Female	Cre-	10 wk	0.190583	10
666.2-2	Female	Cre-	8 mo	0.0939407	35
666.2-3	Female	Cre-	4 wk	0.106433	4
666.2-3	Female	Cre-	5 wk	0.093188	5
666.2-3	Female	Cre-	6 wk	0.0984997	6
666.2-3	Female	Cre-	7 wk	0.092109	7
666.2-3	Female	Cre-	8 wk	0.068413	8
666.2-3	Female	Cre-	9 wk	0.082955	9
666.2-3	Female	Cre-	10 wk	0.10057	10
666.2-3	Female	Cre-	8 mo	0.0936272	35
667.2-2	Female	Cre-	3 wk	0.156588	3
667.2-2	Female	Cre-	4 wk	0.131142	4
667.2-2	Female	Cre-	5 wk	0.100669	5
667.2-2	Female	Cre-	6 wk	0.118776	6
667.2-2	Female	Cre-	7 wk	0.152544	7
667.2-2	Female	Cre-	8 wk	0.044892	8
667.2-2	Female	Cre-	9 wk	0.092494	9
667.2-2	Female	Cre-	10 wk	0.113063	10
667.2-2	Female	Cre-	8 mo	0.0778135	35
670.2-1	Female	Cre-	6 wk	0.10418	6
670.2-1	Female	Cre-	7 wk	0.0841569	7
670.2-1	Female	Cre-	8 wk	0.096808	8
670.2-1	Female	Cre-	9 wk	0.152888	9
670.2-1	Female	Cre-	10 wk	0.08942	10
670.2-1	Female	Cre-	8 mo	0.0955132	35
699.1-5	Female	Cre-	3 wk	0.324734	3
699.1-5	Female	Cre-	4 wk	0.160967	4
701.1-1	Female	Cre-	3 wk	0.19645	3
701.1-1	Female	Cre-	4 wk	0.120323	4
702.1-1	Female	Cre-	3 wk	0.16439	3
702.1-1	Female	Cre-	4 wk	0.194005	4
697.1-1	Female	Cre-	4 wk	0.154817	4
784.2-1	Female	Cre-	4 mo	0.119653	17
792.2-1	Female	Cre-	4 mo	0.115494	17
792.2-2	Female	Cre-	4 mo	0.0971777	17
792.2-3	Female	Cre-	4 mo	0.0916895	17
792.2-4	Female	Cre-	4 mo	0.103783	17
783.3-2	Female	Cre-	4 mo	0.116576	17
791.2-1	Female	Cre-	4 mo	0.0850322	17
791.2-5	Female	Cre-	4 mo	0.1312	17
787.2-2	Female	Cre-	4 mo	0.117258	17
783.3-1	Female	Cre-	4 mo	0.110533	17
666.1-1 1	Female	Cre-	12 mo	0.110307	52
666.1-2 1	Female	Cre-	12 mo	0.31091	52
666.1-4 1	Female	Cre-	12 mo	0.462613	52
666.1-5	Female	Cre-	12 mo	0.116296	52
666.1-6	Female	Cre-	12 mo	0.0963311	52
670.1-3	Female	Cre-	12 mo	0.12816	52
670.1-4	Female	Cre-	12 mo	0.0827163	52
670.1-7	Female	Cre-	12 mo	0.0762452	52
667.2-1	Female	Cre+	3 wk	0.364656	3
667.2-1	Female	Cre+	4 wk	0.236312	4
667.2-1	Female	Cre+	5 wk	0.126847	5
667.2-1	Female	Cre+	6 wk	0.167411	6
667.2-1	Female	Cre+	7 wk	0.145242	7
667.2-1	Female	Cre+	9 wk	0.129457	9
667.2-1	Female	Cre+	10 wk	0.195464	10
667.2-1	Female	Cre+	8 mo	0.136134	35
670.2-2	Female	Cre+	5 wk	0.161141	5
670.2-2	Female	Cre+	6 wk	0.131513	6
670.2-2	Female	Cre+	7 wk	0.09075	7
670.2-2	Female	Cre+	8 wk	0.211358	8
670.2-2	Female	Cre+	9 wk	0.074298	9
670.2-2	Female	Cre+	10 wk	0.104612	10
670.2-2	Female	Cre+	8 mo	0.101222	35
670.2-3	Female	Cre+	5 wk	0.146068	5
670.2-3	Female	Cre+	6 wk	0.141129	6
670.2-3	Female	Cre+	7 wk	0.121059	7
670.2-3	Female	Cre+	8 wk	0.170042	8
670.2-3	Female	Cre+	10 wk	0.128609	10
670.2-3	Female	Cre+	8 mo	0.156262	35
670.2-4	Female	Cre+	5 wk	0.176425	5
670.2-4	Female	Cre+	6 wk	0.105741	6
670.2-4	Female	Cre+	7 wk	0.0950643	7
670.2-4	Female	Cre+	8 wk	0.134067	8
670.2-4	Female	Cre+	9 wk	0.134762	9
670.2-4	Female	Cre+	10 wk	0.205725	10
670.2-4	Female	Cre+	8 mo	0.0877828	35
699.1-1	Female	Cre+	3 wk	0.469577	3
699.1-1	Female	Cre+	4 wk	0.178175	4
699.1-2	Female	Cre+	3 wk	1.31777	3
699.1-2	Female	Cre+	4 wk	0.279603	4
699.1-3	Female	Cre+	3 wk	0.603257	3
699.1-3	Female	Cre+	4 wk	0.222921	4
701.1-2	Female	Cre+	3 wk	0.768537	3
701.1-2	Female	Cre+	4 wk	0.311247	4
749.4-1	Female	Cre+	4 mo	0.154039	17
783.2-1	Female	Cre+	4 mo	0.167915	17
784.2-2	Female	Cre+	4 mo	0.106029	17
786.2-1	Female	Cre+	4 mo	0.125554	17
786.2-3	Female	Cre+	4 mo	0.122252	17
786.2-4	Female	Cre+	4 mo	0.0797403	17
786.2-5	Female	Cre+	4 mo	0.0674177	17
792.2-6	Female	Cre+	4 mo	0.141968	17
791.2-2	Female	Cre+	4 mo	0.0942659	17
791.2-3	Female	Cre+	4 mo	0.0456366	17
791.2-4	Female	Cre+	4 mo	0.122926	17
791.2-6	Female	Cre+	4 mo	0.0903916	17
666.1-3 1	Female	Cre+	12 mo	0.0965367	52
666.1-7	Female	Cre+	12 mo	0.191009	52
670.1-1	Female	Cre+	12 mo	0.0845308	52
670.1-2	Female	Cre+	12 mo	0.158884	52
670.1-5	Female	Cre+	12 mo	0.142819	52
670.1-6	Female	Cre+	12 mo	0.192365	52
674.1-1	Female	Cre+	12 mo	0.356318	52
674.1-3	Female	Cre+	12 mo	0.250353	52
666.2-7	Male	Cre-	3 wk	0.181966	3
666.2-7	Male	Cre-	4 wk	0.187302	4
666.2-7	Male	Cre-	5 wk	0.110937	5
666.2-7	Male	Cre-	6 wk	0.174599	6
666.2-7	Male	Cre-	7 wk	0.059715	7
666.2-7	Male	Cre-	8 wk	0.078989	8
666.2-7	Male	Cre-	9 wk	0.088376	9
666.2-7	Male	Cre-	10 wk	0.119636	10
666.2-7	Male	Cre-	8 mo	0.0890473	35
666.2-10	Male	Cre-	3 wk	0.41237	3
666.2-10	Male	Cre-	4 wk	0.167092	4
666.2-10	Male	Cre-	5 wk	0.151591	5
666.2-10	Male	Cre-	6 wk	0.161048	6
666.2-10	Male	Cre-	7 wk	0.135417	7
666.2-10	Male	Cre-	8 wk	0.119134	8
666.2-10	Male	Cre-	9 wk	0.087512	9
666.2-10	Male	Cre-	10 wk	0.116087	10
666.2-10	Male	Cre-	8 mo	0.116556	35
667.2-3	Male	Cre-	3 wk	0.123072	3
667.2-3	Male	Cre-	4 wk	0.188838	4
667.2-3	Male	Cre-	5 wk	0.0963731	5
667.2-3	Male	Cre-	6 wk	0.157602	6
667.2-3	Male	Cre-	7 wk	0.112312	7
667.2-3	Male	Cre-	8 wk	0.106997	8
667.2-3	Male	Cre-	9 wk	0.095813	9
667.2-3	Male	Cre-	10 wk	0.096248	10
667.2-3	Male	Cre-	12 mo	0.0612396	52
667.2-4	Male	Cre-	8 mo	0.0805138	35
667.2-5	Male	Cre-	4 wk	0.214992	4
667.2-5	Male	Cre-	5 wk	0.080354	5
667.2-5	Male	Cre-	6 wk	0.149398	6
667.2-5	Male	Cre-	7 wk	0.076114	7
667.2-5	Male	Cre-	8 wk	0.125682	8
667.2-5	Male	Cre-	9 wk	0.08104	9
667.2-5	Male	Cre-	10 wk	0.080035	10
667.2-5	Male	Cre-	12 mo	0.0602084	52
667.2-7	Male	Cre-	3 wk	0.156158	3
667.2-7	Male	Cre-	4 wk	0.144969	4
667.2-7	Male	Cre-	5 wk	0.0977849	5
667.2-7	Male	Cre-	6 wk	0.158876	6
667.2-7	Male	Cre-	7 wk	0.108192	7
667.2-7	Male	Cre-	8 wk	0.167825	8
667.2-7	Male	Cre-	12 mo	0.0692048	52
674.2-3	Male	Cre-	4 wk	0.123232	4
674.2-3	Male	Cre-	5 wk	0.113882	5
674.2-3	Male	Cre-	6 wk	0.10677	6
674.2-3	Male	Cre-	7 wk	0.080396	7
674.2-3	Male	Cre-	8 wk	0.084572	8
674.2-3	Male	Cre-	9 wk	0.069386	9
674.2-3	Male	Cre-	10 wk	0.073341	10
674.2-3	Male	Cre-	8 mo	0.0705834	35
674.2-6	Male	Cre-	4 wk	0.147561	4
674.2-6	Male	Cre-	5 wk	0.109439	5
674.2-6	Male	Cre-	6 wk	0.10183	6
674.2-6	Male	Cre-	7 wk	0.09736	7
674.2-6	Male	Cre-	8 wk	0.101799	8
674.2-6	Male	Cre-	9 wk	0.083956	9
674.2-6	Male	Cre-	10 wk	0.065595	10
674.2-6	Male	Cre-	8 mo	0.0735619	35
670.2-5	Male	Cre-	5 wk	0.107889	5
670.2-5	Male	Cre-	6 wk	0.110668	6
670.2-5	Male	Cre-	7 wk	0.071611	7
670.2-5	Male	Cre-	8 wk	0.094803	8
670.2-5	Male	Cre-	9 wk	0.089672	9
670.2-5	Male	Cre-	10 wk	0.119843	10
670.2-5	Male	Cre-	8 mo	0.0884743	35
670.2-6	Male	Cre-	5 wk	0.122417	5
670.2-6	Male	Cre-	7 wk	0.0508706	7
670.2-6	Male	Cre-	8 wk	0.117293	8
670.2-6	Male	Cre-	9 wk	0.057485	9
670.2-6	Male	Cre-	10 wk	0.078186	10
670.2-6	Male	Cre-	8 mo	0.0888226	35
670.2-7	Male	Cre-	5 wk	0.102765	5
670.2-7	Male	Cre-	6 wk	0.107594	6
670.2-7	Male	Cre-	7 wk	0.0723703	7
670.2-7	Male	Cre-	8 wk	0.074229	8
670.2-7	Male	Cre-	9 wk	0.083085	9
670.2-7	Male	Cre-	10 wk	0.122934	10
670.2-7	Male	Cre-	8 mo	0.121405	35
701.1-3	Male	Cre-	3 wk	0.202697	3
701.1-3	Male	Cre-	4 wk	0.119097	4
701.1-4	Male	Cre-	3 wk	0.242973	3
701.1-4	Male	Cre-	4 wk	0.181593	4
701.1-6	Male	Cre-	3 wk	0.407893	3
701.1-6	Male	Cre-	4 wk	0.108047	4
702.1-2	Male	Cre-	4 wk	0.22914	4
697.1-2	Male	Cre-	4 wk	0.177108	4
697.1-3	Male	Cre-	4 wk	0.130809	4
784.2-5	Male	Cre-	4 mo	0.0971018	17
784.2-6	Male	Cre-	4 mo	0.0897119	17
755.4-5	Male	Cre-	4 mo	0.124493	17
755.4-8	Male	Cre-	4 mo	0.137976	17
792.2-8	Male	Cre-	4 mo	0.0828113	17
791.2-8	Male	Cre-	4 mo	0.0829564	17
783.3-6	Male	Cre-	4 mo	0.0821558	17
783.3-8	Male	Cre-	4 mo	0.0892171	17
787.2-7	Male	Cre-	4 mo	0.0749843	17
787.2-10	Male	Cre-	4 mo	0.086797	17
670.1-8	Male	Cre-	12 mo	0.0798347	52
670.1-9	Male	Cre-	12 mo	0.0650079	52
674.1-7	Male	Cre-	12 mo	0.0763582	52
666.2-4	Male	Cre+	4 wk	0.161854	4
666.2-4	Male	Cre+	5 wk	0.138861	5
666.2-4	Male	Cre+	8 mo	0.11223	35
666.2-5	Male	Cre+	3 wk	0.339553	3
666.2-5	Male	Cre+	4 wk	0.289333	4
666.2-5	Male	Cre+	5 wk	0.147975	5
666.2-5	Male	Cre+	6 wk	0.206114	6
666.2-5	Male	Cre+	7 wk	0.080912	7
666.2-5	Male	Cre+	8 wk	0.079226	8
666.2-5	Male	Cre+	9 wk	0.117887	9
666.2-5	Male	Cre+	10 wk	0.115188	10
666.2-5	Male	Cre+	8 mo	0.115673	35
666.2-6	Male	Cre+	3 wk	0.442907	3
666.2-6	Male	Cre+	4 wk	0.304021	4
666.2-6	Male	Cre+	5 wk	0.17564	5
666.2-6	Male	Cre+	8 mo	0.0826126	35
666.2-8	Male	Cre+	3 wk	0.415258	3
666.2-8	Male	Cre+	5 wk	0.177017	5
666.2-8	Male	Cre+	8 wk	0.135006	8
666.2-8	Male	Cre+	8 mo	0.086692	35
666.2-9	Male	Cre+	3 wk	0.796538	3
666.2-9	Male	Cre+	4 wk	0.347922	4
666.2-9	Male	Cre+	5 wk	0.368663	5
666.2-9	Male	Cre+	6 wk	0.251886	6
666.2-9	Male	Cre+	7 wk	0.190052	7
666.2-9	Male	Cre+	8 wk	0.138297	8
666.2-9	Male	Cre+	8 mo	0.0994094	35
667.2-6	Male	Cre+	3 wk	0.269284	3
667.2-6	Male	Cre+	7 wk	0.095346	7
667.2-6	Male	Cre+	8 mo	0.0877201	35
674.2-5	Male	Cre+	4 wk	0.276071	4
674.2-5	Male	Cre+	5 wk	0.222998	5
674.2-5	Male	Cre+	6 wk	0.126016	6
674.2-5	Male	Cre+	7 wk	0.13271	7
674.2-5	Male	Cre+	8 wk	0.117099	8
674.2-5	Male	Cre+	9 wk	0.105691	9
674.2-5	Male	Cre+	10 wk	0.083946	10
674.2-5	Male	Cre+	8 mo	0.103202	35
701.1-5	Male	Cre+	3 wk	0.988207	3
701.1-5	Male	Cre+	4 wk	0.304648	4
702.1-4	Male	Cre+	4 wk	0.460046	4
702.1-5	Male	Cre+	3 wk	0.792156	3
702.1-5	Male	Cre+	4 wk	0.479511	4
702.1-6	Male	Cre+	3 wk	0.892154	3
702.1-6	Male	Cre+	4 wk	0.732921	4
702.1-7	Male	Cre+	3 wk	0.935545	3
702.1-7	Male	Cre+	4 wk	0.648316	4
784.2-3 d1	Male	Cre+	4 mo	0.126989	17
784.2-4 d1	Male	Cre+	4 mo	0.113864	17
783.2-2	Male	Cre+	4 mo	0.128094	17
783.2-5	Male	Cre+	4 mo	0.0896198	17
755.4-4	Male	Cre+	4 mo	0.096494	17
755.4-6	Male	Cre+	4 mo	0.0877322	17
755.4-7	Male	Cre+	4 mo	0.126811	17
791.2-9	Male	Cre+	4 mo	0.0793787	17
783.3-7	Male	Cre+	4 mo	0.129351	17
783.3-9	Male	Cre+	4 mo	0.125964	17
787.2-8	Male	Cre+	4 mo	0.127461	17
786.2-6	Male	Cre+	4 mo	0.0949253	17
670.1-10	Male	Cre+	12 mo	0.117133	52
670.1-11	Male	Cre+	12 mo	0.0641705	52
674.1-5	Male	Cre+	12 mo	0.112368	52
674.1-6	Male	Cre+	12 mo	0.104591	52

## Sheet: Fig. 3
id	group	time	cacr
548.1-4	Cre- Dox	pre	0.0994814
537.3-2	Cre- Dox	pre	0.0711941
547.4-6	Cre- Dox	pre	0.024467
537.5-6	Cre- Dox	pre	0.13093
618.1-4	Cre- Dox	pre	0.23149
621.1-7	Cre- Dox	pre	0.0792605
626.1-4	Cre- Dox	pre	0.0971612
627.1-7	Cre- Dox	pre	0.0605653
548.1-3	Cre+ Dox	pre	0.0584623
537.3-4	Cre+ Dox	pre	0.0332445
547.4-7	Cre+ Dox	pre	0.0408464
537.5-7	Cre+ Dox	pre	0.157524
618.1-3	Cre+ Dox	pre	0.134176
626.1-3	Cre+ Dox	pre	0.0622186
626.1-5	Cre+ Dox	pre	0.251027
618.2-6	Cre+ Dox	pre	0.0860788
537.3-1	Cre- Veh	pre	0.0768503
586.1-5	Cre- Veh	pre	0.0373996
612.3-1	Cre- Veh	pre	0.0603575
621.1-8	Cre- Veh	pre	0.10739
626.1-7	Cre- Veh	pre	0.0701699
627.1-8	Cre- Veh	pre	0.0796958
548.1-1	Cre+ Veh	pre	0.088792
537.3-3	Cre+ Veh	pre	0.0307864
586.1-4	Cre+ Veh	pre	0.0421669
618.1-5	Cre+ Veh	pre	0.0666321
626.1-6	Cre+ Veh	pre	0.0847239
627.1-6	Cre+ Veh	pre	0.267055
585.1-1	Cre- Dox	pre	NA
621.1-2	Cre- Dox	pre	0.209981
626.1-1	Cre- Dox	pre	0.0661414
627.1-2	Cre- Dox	pre	0.0848246
627.1-3	Cre- Dox	pre	0.109316
585.1-2	Cre+ Dox	pre	0.0858211
621.1-1	Cre+ Dox	pre	0.157776
621.1-3	Cre+ Dox	pre	0.0744673
627.1-4	Cre+ Dox	pre	0.110927
585.1-3	Cre- Veh	pre	0.13943
621.1-5	Cre- Veh	pre	0.102147
626.1-2	Cre- Veh	pre	0.124985
627.1-1	Cre- Veh	pre	0.158432
585.1-5	Cre+ Veh	pre	0.269914
621.1-4	Cre+ Veh	pre	0.16385
621.1-6	Cre+ Veh	pre	0.138998
627.1-5	Cre+ Veh	pre	0.161039
548.1-4	Cre- Dox	post	0.173789
537.3-2	Cre- Dox	post	0.17666
547.4-6	Cre- Dox	post	0.0829655
537.5-6	Cre- Dox	post	0.0972798
618.1-4	Cre- Dox	post	0.112528
621.1-7	Cre- Dox	post	0.0765655
626.1-4	Cre- Dox	post	0.0705108
627.1-7	Cre- Dox	post	0.0777693
548.1-3	Cre+ Dox	post	0.877225
537.3-4	Cre+ Dox	post	0.0938996
547.4-7	Cre+ Dox	post	0.077417
537.5-7	Cre+ Dox	post	0.287822
618.1-3	Cre+ Dox	post	0.199464
626.1-3	Cre+ Dox	post	0.0595732
626.1-5	Cre+ Dox	post	0.461633
618.2-6	Cre+ Dox	post	0.129367
537.3-1	Cre- Veh	post	0.0529309
586.1-5	Cre- Veh	post	0.0358871
612.3-1	Cre- Veh	post	0.0337774
621.1-8	Cre- Veh	post	0.120395
626.1-7	Cre- Veh	post	0.0291955
627.1-8	Cre- Veh	post	0.0544625
548.1-1	Cre+ Veh	post	0.250588
537.3-3	Cre+ Veh	post	0.119954
586.1-4	Cre+ Veh	post	0.0370397
618.1-5	Cre+ Veh	post	0.114267
626.1-6	Cre+ Veh	post	0.0548785
627.1-6	Cre+ Veh	post	0.213618
585.1-1	Cre- Dox	post	0.114757
621.1-2	Cre- Dox	post	0.0992454
626.1-1	Cre- Dox	post	0.103681
627.1-2	Cre- Dox	post	0.118038
627.1-3	Cre- Dox	post	0.108755
585.1-2	Cre+ Dox	post	0.573195
621.1-1	Cre+ Dox	post	0.125738
621.1-3	Cre+ Dox	post	0.0895567
627.1-4	Cre+ Dox	post	0.103329
585.1-3	Cre- Veh	post	0.125736
621.1-5	Cre- Veh	post	0.0664601
626.1-2	Cre- Veh	post	0.0672251
627.1-1	Cre- Veh	post	0.204522
585.1-5	Cre+ Veh	post	0.149014
621.1-4	Cre+ Veh	post	0.074658
621.1-6	Cre+ Veh	post	0.110399
627.1-5	Cre+ Veh	post	0.171631

## Sheet: Fig. 4A calcium 
id	calcium	age	sex	genotype
666.1-1	9.51136	1 yr	Female	Cre-
666.1-2	8.73864	1 yr	Female	Cre-
666.1-3	9.81818	1 yr	Female	Cre+
666.1-4	8.95455	1 yr	Female	Cre-
670.1-2	9.31818	1 yr	Female	Cre+
670.1-3	9.69318	1 yr	Female	Cre-
670.1-4	9.38636	1 yr	Female	Cre-
670.1-5	7.89773	1 yr	Female	Cre+
670.1-6	8.64773	1 yr	Female	Cre+
670.1-7	7.56818	1 yr	Female	Cre-
674.1-1	7.59091	1 yr	Female	Cre+
674.1-3	8.51136	1 yr	Female	Cre+
666.1-6	9.01136	1 yr	Male	Cre-
666.1-7	9.69318	1 yr	Male	Cre+
670.1-8	10.2386	1 yr	Male	Cre-
670.1-9	7.07955	1 yr	Male	Cre-
670.1-10	8.72727	1 yr	Male	Cre+
670.1-11	8.67045	1 yr	Male	Cre+
674.1-5	9.67045	1 yr	Male	Cre+
674.1-6	9.81818	1 yr	Male	Cre+
674.1-7	10.9886	1 yr	Male	Cre-
667.2-3	9.88636	1 yr	Male	Cre-
667.2-5	10.7386	1 yr	Male	Cre-
667.2-7	9.71591	1 yr	Male	Cre-
697.1-1	8.72727	4 wk	Female	Cre-
699.1-1	9.09091	4 wk	Female	Cre+
699.1-3	9.35227	4 wk	Female	Cre+
699.1-4	9.38636	4 wk	Female	Cre+
701.1-1	9.92045	4 wk	Female	Cre-
701.1-2	8.95455	4 wk	Female	Cre+
702.1-1	9.96591	4 wk	Female	Cre-
692.1-3	8.56818	4 wk	Male	Cre-
697.1-2	8.61364	4 wk	Male	Cre-
697.1-3	8.60227	4 wk	Male	Cre-
701.1-3	9.89773	4 wk	Male	Cre-
701.1-4	10.0114	4 wk	Male	Cre-
701.1-6	9.93182	4 wk	Male	Cre-
702.1-2	10.6705	4 wk	Male	Cre-
702.1-3	9.89773	4 wk	Male	Cre+
702.1-4	8.31818	4 wk	Male	Cre+
702.1-5	9.70455	4 wk	Male	Cre+
702.1-7	10.1364	4 wk	Male	Cre+
670.1-1	10.0795	1 yr	Female	Cre+

## Sheet: Fig. 4A PTH 
id	pth	sex	genotype	age
670.1-1	159.117	Female	Cre+	4 wk
670.1-2	27.0082	Female	Cre-	4 wk
670.1-3	16.5904	Female	Cre-	4 wk
670.1-4	29.7852	Female	Cre-	4 wk
692.1-2	96.9923	Female	Cre+	4 wk
697.1-1	94.226	Female	Cre-	4 wk
699.1-1	44.3572	Female	Cre+	4 wk
699.1-2	24.2307	Female	Cre+	4 wk
699.1-3	14.5061	Female	Cre+	4 wk
699.1-4	56.1447	Female	Cre+	4 wk
699.1-5	15.2009	Female	Cre-	4 wk
701.1-1	16.5904	Female	Cre-	4 wk
701.1-2	52.6787	Female	Cre+	4 wk
702.1-1	22.8418	Female	Cre-	4 wk
670.1-5	36.7258	Male	Cre-	4 wk
670.1-6	53.3719	Male	Cre+	4 wk
692.1-3	81.0801	Male	Cre-	4 wk
692.1-4	24.2307	Male	Cre-	4 wk
697.1-2	33.9499	Male	Cre-	4 wk
697.1-3	51.9854	Male	Cre-	4 wk
701.1-3	11.0318	Male	Cre-	4 wk
701.1-4	39.5012	Male	Cre-	4 wk
701.1-6	52.6787	Male	Cre-	4 wk
702.1-2	86.6165	Male	Cre-	4 wk
702.1-3	144.641	Male	Cre+	4 wk
702.1-4	78.3113	Male	Cre+	4 wk
702.1-5	39.5012	Male	Cre+	4 wk
702.1-6	40.195	Male	Cre+	4 wk
702.1-7	71.3873	Male	Cre+	4 wk
755.3-2	60.3157	Female	Cre+	10 wk
755.3-3	95.5943	Female	Cre+	10 wk
746.5-3	77.4443	Female	Cre+	10 wk
746.5-2	75.4516	Female	Cre+	10 wk
783.1-2	167.5	Female	Cre+	10 wk
755.2-2	49.411	Female	Cre+	10 wk
731.4-1	41.0595	Female	Cre+	10 wk
731.4-2	125.382	Female	Cre+	10 wk
783.1-3	46.8219	Female	Cre+	10 wk
787.1-4	43.9422	Female	Cre-	10 wk
755.3-1	43.6541	Female	Cre-	10 wk
746.5-1	33.261	Female	Cre-	10 wk
783.1-1	27.7599	Female	Cre-	10 wk
755.2-1	49.6985	Female	Cre-	10 wk
731.4-3	31.525	Female	Cre-	10 wk
787.1-7	35.863	Male	Cre+	10 wk
787.1-8	204.59	Male	Cre+	10 wk
755.3-5	151.511	Male	Cre+	10 wk
746.5-4	104.059	Male	Cre+	10 wk
746.5-6	52.8593	Male	Cre+	10 wk
731.4-6	76.8751	Male	Cre+	10 wk
731.4-7	93.0495	Male	Cre+	10 wk
755.3-6	85.9676	Male	Cre-	10 wk
787.1-6	71.7469	Male	Cre-	10 wk
791.1-5	84.8327	Male	Cre-	10 wk
755.3-4	76.8751	Male	Cre-	10 wk
731.4-8	57.737	Male	Cre-	10 wk
731.4-4	32.9717	Male	Cre-	10 wk

## Sheet: Fig. 4A Vit D
group	age	genotype	sex	vitd
4wk WT	4 wk	Cre-	Male	140.742
4wk WT	4 wk	Cre-	Female	96.3527
4wk WT	4 wk	Cre-	Male	115.563
4wk WT	4 wk	Cre-	Female	138.623
4wk WT	4 wk	Cre-	Male	106.274
4wk WT	4 wk	Cre-	Female	136.706
4wk WT	4 wk	Cre-	Male	166.853
4wk WT	4 wk	Cre-	Female	148.07
4wk WT	4 wk	Cre-	Male	114.929
4wk WT	4 wk	Cre-	Female	166.437
4wk WT	4 wk	Cre-	Male	170.018
4wk WT	4 wk	Cre-	Female	92.1961
4wk WT	4 wk	Cre-	Male	147.717
4wk WT	4 wk	Cre-	Female	NA
4wk KO	4 wk	Cre+	Male	115.945
4wk KO	4 wk	Cre+	Female	160.766
4wk KO	4 wk	Cre+	Male	105.476
4wk KO	4 wk	Cre+	Female	168.53
4wk KO	4 wk	Cre+	Male	97.6843
4wk KO	4 wk	Cre+	Female	143.918
4wk KO	4 wk	Cre+	Male	115.69
4wk KO	4 wk	Cre+	Female	121.335
4wk KO	4 wk	Cre+	Male	101.489
4wk KO	4 wk	Cre+	Female	159.587
4wk KO	4 wk	Cre+	Male	142.067
4wk KO	4 wk	Cre+	Female	145.112
4wk KO	4 wk	Cre+	Male	NA
4wk KO	4 wk	Cre+	Female	104.238
10wk WT	10 wk	Cre-	Male	129.023
10wk WT	10 wk	Cre-	Female	109.462
10wk WT	10 wk	Cre-	Male	127.348
10wk WT	10 wk	Cre-	Female	111.856
10wk WT	10 wk	Cre-	Male	160.328
10wk WT	10 wk	Cre-	Female	93.548
10wk WT	10 wk	Cre-	Male	203.082
10wk WT	10 wk	Cre-	Female	120.605
10wk WT	10 wk	Cre-	Male	211.069
10wk WT	10 wk	Cre-	Female	160.114
10wk WT	10 wk	Cre-	Male	178.22
10wk WT	10 wk	Cre-	Female	NA
10wk KO	10 wk	Cre+	Male	157.285
10wk KO	10 wk	Cre+	Female	116.861
10wk KO	10 wk	Cre+	Male	122.222
10wk KO	10 wk	Cre+	Female	115.515
10wk KO	10 wk	Cre+	Male	176.771
10wk KO	10 wk	Cre+	Female	131.288
10wk KO	10 wk	Cre+	Male	72.6087
10wk KO	10 wk	Cre+	Female	89.8009
10wk KO	10 wk	Cre+	Male	141.22
10wk KO	10 wk	Cre+	Female	126.77
10wk KO	10 wk	Cre+	Male	167.185
10wk KO	10 wk	Cre+	Female	149.936
10wk KO	10 wk	Cre+	Male	168.796
10wk KO	10 wk	Cre+	Female	198.877
10wk KO	10 wk	Cre+	Male	211.399
10wk KO	10 wk	Cre+	Female	NA

## Sheet: Fig. 5
id	age	sex	genotype	group	nkcc2	trpv5	calb1	ncx	pmca	cldn2	cldn12	cldn14	cldn16	cldn19	cyp24a1	cyp27b1
699.1-2	4 wk	Female	Cre+	4wk F KO	5.83	0.0541	1.5231	0.0308	0.146	0.0055	0.2347	0.0045	0.0844	0.0943	0.0674	0.0269
699.1-1	4 wk	Female	Cre+	4wk F KO	5.414	0.0605	1.8764	0.0324	0.1394	0.0083	0.2722	0.0117	0.0939	0.0943	0.0964	0.0243
692.1-2	4 wk	Female	Cre+	4wk F KO	5.3392	0.0646	2.6519	0.0474	0.1511	0.0098	0.238	0.0131	0.0844	0.0859	0.1113	0.1424
670.4-1	4 wk	Female	Cre+	4wk F KO	6.2005	0.0598	2.1273	0.0424	0.1505	0.019	0.2669	0.0122	0.0858	0.0956	0.2978	0.0716
699.1-3	4 wk	Female	Cre+	4wk F KO	6.0623	0.1078	4.1463	0.0887	0.2694	0.0295	0.4124	0.0085	0.1455	0.1675	0.1475	0.0675
699.1-4	4 wk	Female	Cre+	4wk F KO	7.3712	0.2188	4.3082	0.0698	0.299	0.0119	0.3972	0.0057	0.1095	0.1545	0.2197	0.0823
701.1-2	4 wk	Female	Cre+	4wk F KO	7.1635	0.0823	3.6	0.0739	0.2762	0.0068	0.3025	0.004	0.1041	0.1462	0.1555	0.0789
701.1-1	4 wk	Female	Cre-	4wk F WT	4.4582	0.0558	1.815	0.0376	0.1746	1.7309	0.2785	0.0172	0.0875	0.0919	0.4587	0.0519
697.1-1	4 wk	Female	Cre-	4wk F WT	4.4252	0.063	1.8901	0.0436	0.166	1.456	0.2224	0.0054	0.0731	0.0791	0.0984	0.0546
670.4-3	4 wk	Female	Cre-	4wk F WT	5.1687	0.0556	1.5572	0.042	0.1533	1.4142	0.2349	0.0133	0.0726	0.1011	0.3262	0.0392
670.4-2	4 wk	Female	Cre-	4wk F WT	4.1016	0.0554	1.6684	0.0453	0.1721	1.4881	0.2463	0.007	0.0818	0.1188	0.2317	0.0619
670.4-4	4 wk	Female	Cre-	4wk F WT	6.9326	0.1341	3.2856	0.0087	0.1915	1.8452	0.2423	0.0044	0.0779	0.1373	1.1973	0.0665
699.1-5	4 wk	Female	Cre-	4wk F WT	6.3598	0.0964	2.4225	0.0514	0.2509	2.3201	0.3559	0.0047	0.0888	0.1606	0.1318	0.1621
702.1-1	4 wk	Female	Cre-	4wk F WT	7.7516	0.0982	3.1363	0.073	0.24	2.2216	0.3872	0.0034	0.0919	0.1541	0.1373	0.1043
702.1-5	4 wk	Male	Cre+	4wk M KO	6.0659	0.0888	3.0663	0.0553	0.21	0.006	0.2637	0.0211	0.1364	0.1272	0.3366	0.0408
702.1-4	4 wk	Male	Cre+	4wk M KO	6.9281	0.084	2.7866	0.0523	0.2041	0.0294	0.2798	0.0498	0.1523	0.1368	0.2305	0.0436
702.1-3	4 wk	Male	Cre+	4wk M KO	6.3351	0.1027	3.0168	0.07	0.215	0.0059	0.2989	0.0178	0.136	0.145	0.1539	0.0503
670.4-6	4 wk	Male	Cre+	4wk M KO	6.6976	0.1081	3.6113	0.0614	0.2208	0.014	0.3137	0.0324	0.1646	0.1383	0.1373	0.0822
701.1-5	4 wk	Male	Cre+	4wk M KO	5.9643	0.085	3.1081	0.0824	0.2619	0.0173	0.2777	0.0044	0.1096	0.1467	0.097	0.0779
702.1-6	4 wk	Male	Cre+	4wk M KO	6.0959	0.1454	4.3804	0.1156	0.3311	0.0062	0.4358	0.0043	0.117	0.1199	0.3034	0.0804
702.1-7	4 wk	Male	Cre+	4wk M KO	6.1057	0.0517	2.7394	0.0721	0.2435	0.0018	0.2359	0.0028	0.0914	0.112	0.1455	0.0879
697.1-2	4 wk	Male	Cre-	4wk M WT	4.7644	0.0859	2.1637	0.0465	0.207	1.8461	0.2816	0.0155	0.1121	0.1138	0.1734	0.0523
692.1-4	4 wk	Male	Cre-	4wk M WT	5.2636	0.067	1.8777	0.0428	0.1602	1.879	0.2546	0.0102	0.0786	0.0973	0.4654	0.0977
692.1-3	4 wk	Male	Cre-	4wk M WT	4.9548	0.0499	1.4748	0.0385	0.1457	1.8201	0.2481	0.0044	0.0762	0.104	0.0876	0.1113
670.4-5	4 wk	Male	Cre-	4wk M WT	4.6008	0.0533	1.8094	0.036	0.1592	1.7876	0.2761	0.0085	0.0719	0.0723	0.3069	0.0789
697.1-3	4 wk	Male	Cre-	4wk M WT	4.2948	0.1284	3.2272	0.0694	0.2998	1.639	0.2706	0.0025	0.1032	0.157	0.3521	0.105
701.1-3	4 wk	Male	Cre-	4wk M WT	6.5516	0.1094	2.6717	0.0677	0.2382	2.3303	0.4018	0.003	0.0978	0.1371	0.1112	0.0827
701.1-4	4 wk	Male	Cre-	4wk M WT	7.5546	0.0957	3.329	0.0639	0.2749	1.1872	0.2896	0.0026	0.073	0.0801	0.3202	0.1199
666.1-3	1 yr	Female	Cre+	1yr F KO	4.7143	0.0417	1.388	0.0444	0.1517	0.0043	0.2556	0.0053	0.0789	0.0797	0.3947	0.0145
670.1-2	1 yr	Female	Cre+	1yr F KO	3.2987	0.0438	1.7273	0.0501	0.1345	0.0028	0.2511	0.0038	0.0666	0.0677	0.2624	0.0228
670.1-5	1 yr	Female	Cre+	1yr F KO	3.9353	0.0502	1.9521	0.0527	0.172	0.0041	0.2818	0.0041	0.0705	0.0703	0.3527	0.036
670.1-1	1 yr	Female	Cre+	1yr F KO	3.7618	0.0541	1.9252	0.0586	0.1753	0.0042	0.2559	0.0047	0.07	0.0836	0.2956	0.0275
670.1-6	1 yr	Female	Cre+	1yr F KO	5.1495	0.0573	2.615	0.0972	0.1413	0.018	0.3323	0.0055	0.0922	0.1279	0.3474	0.1094
674.1-1	1 yr	Female	Cre+	1yr F KO	5.715	0.0635	2.6398	0.0926	0.2051	0.0153	0.4479	0.0035	0.1073	0.1643	0.7045	0.0639
674.1-3	1 yr	Female	Cre+	1yr F KO	6.0214	0.0664	1.9532	0.1001	0.1994	0.0091	0.3441	0.0031	0.0828	0.149	0.4728	0.0612
666.1-2	1 yr	Female	Cre-	1yr F WT	5.2968	0.0365	1.1946	0.0492	0.1695	1.4768	0.2751	0.0028	0.0901	0.0904	0.2411	0.0528
666.1-5	1 yr	Female	Cre-	1yr F WT	4.4992	0.041	1.4682	0.0508	0.154	1.3338	0.2734	0.002	0.0739	0.0818	0.6602	0.0213
670.1-3	1 yr	Female	Cre-	1yr F WT	4.2556	0.0429	1.4605	0.0526	0.152	1.3928	0.2672	0.0023	0.0717	0.087	0.2505	0.0335
670.1-7	1 yr	Female	Cre-	1yr F WT	2.9998	0.0351	1.1913	0.0515	0.1371	1.2414	0.2226	0.003	0.0583	0.0757	0.0958	0.0452
666.1-4	1 yr	Female	Cre-	1yr F WT	5.8882	0.085	2.6877	0.0992	0.241	1.2866	0.2708	0.0021	0.069	0.0896	1.299	0.1206
670.1-4	1 yr	Female	Cre-	1yr F WT	4.9227	0.0602	2.4756	0.0906	0.2635	2.1115	0.4314	0.0023	0.0747	0.0902	0.7553	0.0556
670.1-10	1 yr	Male	Cre+	1yr M KO	3.7472	0.0476	1.841	0.0555	0.1452	0.0016	0.293	0.0098	0.0733	0.0839	0.3802	0.0242
670.1-11	1 yr	Male	Cre+	1yr M KO	4.3571	0.0634	2.6427	0.0675	0.1701	0.0037	0.3352	0.0248	0.0999	0.0819	0.4986	0.0464
666.1-7	1 yr	Male	Cre+	1yr M KO	4.9587	0.0602	2.969	0.0643	0.1896	0.0027	0.345	0.0252	0.0852	0.084	0.5171	0.0239
674.1-6	1 yr	Male	Cre+	1yr M KO	4.8543	0.0697	2.9009	0.0751	0.1902	0.0119	0.3985	0.114	0.115	0.1041	0.4841	0.0358
674.1-5	1 yr	Male	Cre+	1yr M KO	5.3816	0.0617	2.1544	0.0742	0.2079	0.0154	0.4197	0.0037	0.0939	0.1375	0.5001	0.059
670.1-8	1 yr	Male	Cre-	1yr M WT	4.5832	0.0498	1.8372	0.0533	0.1951	1.8019	0.3994	0.0858	0.0805	0.0733	0.2765	0.0496
670.1-9	1 yr	Male	Cre-	1yr M WT	3.1789	0.0407	1.376	0.0376	0.1607	1.6876	0.333	0.0413	0.0686	0.0682	0.371	0.0634
666.1-6	1 yr	Male	Cre-	1yr M WT	4.9524	0.0378	1.1487	0.0319	0.1868	1.7611	0.3784	0.0308	0.0887	0.0916	0.381	0.0502
674.1-7	1 yr	Male	Cre-	1yr M WT	3.7624	0.0391	1.2808	0.0384	0.1597	1.749	0.3349	0.0231	0.0667	0.075	0.2293	0.0298
667.2-3?	1 yr	Male	Cre-	1yr M WT	NA	0.0608	1.6682	0.0554	0.1961	1.006	0.2224	0.0016	0.0597	0.0947	0.4825	0.0377
667.2-5?	1 yr	Male	Cre-	1yr M WT	NA	0.0637	1.9725	0.0677	0.2408	2.1272	0.3536	0.0021	0.073	0.1064	0.5059	0.0407
667.2-7	1 yr	Male	Cre-	1yr M WT	4.5123	0.0516	1.4221	0.0606	0.226	2.1299	0.3892	0.0028	0.0848	0.1188	0.5557	0.0483
731.4-1	10 wk	Female	Cre+	10wk F KO	6.41165	0.0816	2.6528	0.0621	0.2062	0.0132	0.2787	0.0054	0.0619	0.091	0.1622	0.0259
731.4-2	10 wk	Female	Cre+	10wk F KO	8.86309	0.0966	3.2494	0.0862	0.2421	0.0121	0.3572	0.004	0.0833	0.0778	0.2222	0.0192
755.2-2	10 wk	Female	Cre+	10wk F KO	9.05015	0.0837	2.8946	0.0681	0.2485	0.0178	0.3773	0.006	0.0835	0.0746	0.6949	0.0127
783.1-2	10 wk	Female	Cre+	10wk F KO	7.88093	0.0943	3.4145	0.0758	0.2684	0.0172	0.3127	0.0049	0.0789	0.0696	0.2867	0.029
783.1-3	10 wk	Female	Cre+	10wk F KO	7.78399	0.0824	3.0929	0.0683	0.2632	0.0201	0.309	0.0061	0.0747	0.08	0.2199	0.0299
746.5-2	10 wk	Female	Cre+	10wk F KO	7.98108	0.0714	3.2205	0.082	0.2251	0.0186	0.3311	0.0034	0.0785	0.0757	0.3174	0.0101
731.4-3	10 wk	Female	Cre-	10wk F WT	8.32904	0.0536	2.3757	0.0639	0.237	1.6186	0.3959	0.0022	0.0698	0.0767	0.2819	0.0286
755.2-1	10 wk	Female	Cre-	10wk F WT	7.69706	0.079	2.1306	0.0604	0.248	1.0604	0.3536	0.0037	0.0685	0.0769	0.3402	0.0204
783.1-1	10 wk	Female	Cre-	10wk F WT	7.82333	0.0739	2.4737	0.0585	0.2529	1.3321	0.3706	0.0026	0.0708	0.0686	0.2526	0.0134
746.5-1	10 wk	Female	Cre-	10wk F WT	5.673	0.0448	3.5931	0.0634	0.2323	1.3035	0.307	0.0024	0.0667	0.0493	0.2069	0.0382
755.3-1	10 wk	Female	Cre-	10wk F WT	7.04433	0.0737	2.3222	0.0505	0.2183	1.3997	0.3752	0.0017	0.0607	0.0459	0.0931	0.0195
787.1-4	10 wk	Female	Cre-	10wk F WT	7.27452	0.0545	2.087	0.0504	0.2087	0.7715	0.2218	0.0038	0.0426	0.0348	0.4756	0.0262
731.4-6	10 wk	Male	Cre+	10wk M KO	9.0566	0.0829	2.9882	0.0711	0.2122	0.009	0.3033	0.0044	0.0814	0.0868	0.3099	0.022
731.4-7	10 wk	Male	Cre+	10wk M KO	9.3282	0.1173	4.558	0.0856	0.2838	0.0091	0.4224	0.0025	0.0807	0.0637	0.6102	0.0296
731.4-9	10 wk	Male	Cre+	10wk M KO	9.3834	0.0753	2.4713	0.0524	0.2287	0.0073	0.3335	0.003	0.0737	0.0715	0.2378	0.0299
746.5-4	10 wk	Male	Cre+	10wk M KO	8.0173	0.1058	4.4466	0.0936	0.2902	0.0072	0.3761	0.0098	0.057	0.0619	0.4613	0.0132
746.5-6	10 wk	Male	Cre+	10wk M KO	9.4394	0.0769	2.9402	0.0629	0.2435	0.0115	0.393	0.0216	0.0808	0.0691	0.8016	0.0187
755.3-5	10 wk	Male	Cre+	10wk M KO	8.0174	0.0729	2.5448	0.0548	0.2638	0.0117	0.332	0.0071	0.0766	0.0654	0.1992	0.0402
731.4-4	10 wk	Male	Cre-	10wk M WT	7.8346	0.0861	3.2755	0.0659	0.2852	1.5218	0.3816	7e-04	0.0577	0.0513	0.4659	0.0577
731.4-8	10 wk	Male	Cre-	10wk M WT	9.3913	0.0679	1.8518	0.0427	0.262	1.7067	0.3655	0.0015	0.0638	0.063	0.279	0.0175
755.3-4	10 wk	Male	Cre-	10wk M WT	6.9578	0.0619	1.5816	0.0299	0.2676	1.8915	0.3767	0.0041	0.0974	0.0663	0.2071	0.0632
755.3-6	10 wk	Male	Cre-	10wk M WT	7.0403	0.0627	1.8632	0.0387	0.2516	1.9936	0.3936	0.0078	0.0801	0.0634	0.4284	0.0386
787.1-6	10 wk	Male	Cre-	10wk M WT	7.7693	0.0625	1.8545	0.046	0.2369	1.4832	0.3418	0.0021	0.0624	0.0619	0.4506	0.0359
791.1-5	10 wk	Male	Cre-	10wk M WT	6.0044	0.057	1.7608	0.0415	0.2342	1.6889	0.3374	0.0054	0.0611	0.0546	0.5156	0.0301

## Sheet: Fig. 6D
id	sex	genotype	expt	treatment	uvol_ml	sod_4bw_umol	cal_4bw_ug
784.2-5	Male	Cre-	fur_expt	Vehicle	0.72	1.98429	1.48274
784.2-6	Male	Cre-	fur_expt	Vehicle	0.72	2.61111	2.40736
755.4-5	Male	Cre-	fur_expt	Vehicle	1.54	3.12124	2.17772
755.4-8	Male	Cre-	fur_expt	Vehicle	0.84	1.81701	0.434498
791.2-8	Male	Cre-	fur_expt	Vehicle	0.86	1.74795	0.880502
792.2-8	Male	Cre-	fur_expt	Vehicle	0.55	1.28344	1.15834
783.3-6	Male	Cre-	fur_expt	Vehicle	1	3.98426	7.32922
783.3-8	Male	Cre-	fur_expt	Vehicle	1.17	2.66721	3.15117
787.2-7	Male	Cre-	fur_expt	Vehicle	1.47	3.47435	6.37074
787.2-9	Male	Cre-	fur_expt	Vehicle	0.76	1.98941	4.29217
837.2-7	Male	Cre-	fur_expt	Vehicle	0.93	1.77787	2.25605
837.2-8	Male	Cre-	fur_expt	Vehicle	1.49	2.62127	1.48597
843.1-6	Male	Cre-	fur_expt	Vehicle	0.97	3.17312	2.52102
843.1-7	Male	Cre-	fur_expt	Vehicle	0.8	2.45423	1.1635
784.2-3	Male	Cre+	fur_expt	Vehicle	0.76	2.15311	2.82926
784.2-4	Male	Cre+	fur_expt	Vehicle	0.58	2.27078	3.36976
783.2-1	Male	Cre+	fur_expt	Vehicle	0.81	2.65392	2.99184
783.2-5	Male	Cre+	fur_expt	Vehicle	0.84	2.86807	3.58762
755.4-4	Male	Cre+	fur_expt	Vehicle	1.6	2.20159	1.15544
755.4-6	Male	Cre+	fur_expt	Vehicle	1.42	2.36898	2.21806
755.4-7	Male	Cre+	fur_expt	Vehicle	1.3	2.54257	3.55014
786.2-6	Male	Cre+	fur_expt	Vehicle	0.81	2.26121	1.63005
783.3-7	Male	Cre+	fur_expt	Vehicle	1.01	2.79139	5.34571
791.2-9	Male	Cre+	fur_expt	Vehicle	0.74	1.62218	1.53311
783.3-9	Male	Cre+	fur_expt	Vehicle	1.46	1.86667	4.66229
787.2-8	Male	Cre+	fur_expt	Vehicle	0.85	1.68955	2.15792
837.2-6	Male	Cre+	fur_expt	Vehicle	1.2	3.16876	2.79998
843.1-5	Male	Cre+	fur_expt	Vehicle	0.67	2.45057	1.54023
784.2-5	Male	Cre-	fur_expt	Furosemide	2.29	7.18613	1.44521
784.2-6	Male	Cre-	fur_expt	Furosemide	2.26	5.61988	1.0495
755.4-5	Male	Cre-	fur_expt	Furosemide	1.88	4.23428	1.68659
755.4-8	Male	Cre-	fur_expt	Furosemide	1.82	5.53559	3.39955
791.2-8	Male	Cre-	fur_expt	Furosemide	1.62	5.92991	2.78138
792.2-8	Male	Cre-	fur_expt	Furosemide	1.96	5.64804	1.10287
783.3-6	Male	Cre-	fur_expt	Furosemide	2.26	6.66901	2.89037
783.3-8	Male	Cre-	fur_expt	Furosemide	2.44	7.24096	4.20747
787.2-7	Male	Cre-	fur_expt	Furosemide	2.08	9.29539	4.18445
787.2-9	Male	Cre-	fur_expt	Furosemide	1.3	4.27101	1.59946
837.2-7	Male	Cre-	fur_expt	Furosemide	1.82	7.17525	5.66756
837.2-8	Male	Cre-	fur_expt	Furosemide	2.35	7.23941	5.72007
843.1-6	Male	Cre-	fur_expt	Furosemide	1.98	7.41288	5.73312
843.1-7	Male	Cre-	fur_expt	Furosemide	2.24	5.76377	2.52217
784.2-3	Male	Cre+	fur_expt	Furosemide	2.06	4.74519	6.27446
784.2-4	Male	Cre+	fur_expt	Furosemide	2.17	6.44742	2.97251
783.2-1	Male	Cre+	fur_expt	Furosemide	2.22	5.8189	1.95063
783.2-5	Male	Cre+	fur_expt	Furosemide	2.06	7.20693	2.64634
755.4-4	Male	Cre+	fur_expt	Furosemide	1.73	4.86172	1.46659
755.4-6	Male	Cre+	fur_expt	Furosemide	1.93	5.47852	4.15618
755.4-7	Male	Cre+	fur_expt	Furosemide	1.95	5.91112	6.077
786.2-6	Male	Cre+	fur_expt	Furosemide	1.68	5.62937	3.46008
783.3-7	Male	Cre+	fur_expt	Furosemide	1.99	6.46897	6.05799
791.2-9	Male	Cre+	fur_expt	Furosemide	1.93	6.91251	4.52386
783.3-9	Male	Cre+	fur_expt	Furosemide	2.5	6.93765	5.14664
787.2-8	Male	Cre+	fur_expt	Furosemide	1.8	6.39152	3.01661
837.2-6	Male	Cre+	fur_expt	Furosemide	1.83	7.95846	6.03217
843.1-5	Male	Cre+	fur_expt	Furosemide	2.25	7.27941	3.69458
791.1-1	Female	Cre-	fur_expt	Vehicle	0.24	2.18396	0.915414
791.1-2	Female	Cre-	fur_expt	Vehicle	0.42	2.09114	0.786513
791.1-3	Female	Cre-	fur_expt	Vehicle	0.32	4.00707	1.69282
791.1-4	Female	Cre-	fur_expt	Vehicle	0.49	2.9936	0.846528
792.1-4	Female	Cre-	fur_expt	Vehicle	0.48	3.06412	2.37053
792.1-5	Female	Cre-	fur_expt	Vehicle	0.32	2.02493	1.56496
792-1	Female	Cre-	fur_expt	Vehicle	0.71	3.33063	1.95785
792.2-2	Female	Cre-	fur_expt	Vehicle	0.6	1.50377	1.30796
843.1-1	Female	Cre-	fur_expt	Vehicle	0.9	2.08162	2.91545
843.1-2	Female	Cre-	fur_expt	Vehicle	0.48	3.41722	3.70068
837.2-2	Female	Cre-	fur_expt	Vehicle	0.89	3.12505	1.8005
837.2-4	Female	Cre-	fur_expt	Vehicle	1	3.60931	2.66514
787.1-1	Female	Cre+	fur_expt	Vehicle	0.59	2.50803	1.88284
787.1-2	Female	Cre+	fur_expt	Vehicle	0.7	4.09731	4.04533
787.1-3	Female	Cre+	fur_expt	Vehicle	0.93	4.73004	4.4919
787.1-5	Female	Cre+	fur_expt	Vehicle	0.7	3.98639	3.9533
792.1-3	Female	Cre+	fur_expt	Vehicle	0.32	0.873447	1.27349
786.2-1	Female	Cre+	fur_expt	Vehicle	0.84	3.91091	2.26587
786.2-2	Female	Cre+	fur_expt	Vehicle	0.88	3.96854	1.67937
786.2-3	Female	Cre+	fur_expt	Vehicle	0.73	3.44564	1.35927
843.1-2	Female	Cre+	fur_expt	Vehicle	0.43	2.3152	1.49804
843.1-4	Female	Cre+	fur_expt	Vehicle	1.19	4.31461	2.34762
837.2-1	Female	Cre+	fur_expt	Vehicle	0.73	3.15665	1.11211
837.2-3	Female	Cre+	fur_expt	Vehicle	0.96	3.79195	2.23439
837.2-5	Female	Cre+	fur_expt	Vehicle	1.25	3.78712	3.24899
791.1-1	Female	Cre-	fur_expt	Furosemide	1.46	8.04672	1.95544
791.1-2	Female	Cre-	fur_expt	Furosemide	1.27	6.72193	1.13251
791.1-3	Female	Cre-	fur_expt	Furosemide	1.2	7.06844	2.35252
791.1-4	Female	Cre-	fur_expt	Furosemide	1.72	8.06207	3.16959
792.1-4	Female	Cre-	fur_expt	Furosemide	1.6	7.49254	2.40489
792.1-5	Female	Cre-	fur_expt	Furosemide	1.39	8.27404	2.66178
792-1	Female	Cre-	fur_expt	Furosemide	1.68	7.91312	2.78955
792.2-2	Female	Cre-	fur_expt	Furosemide	1.67	5.79941	5.30344
843.1-1	Female	Cre-	fur_expt	Furosemide	1.47	5.71513	3.04762
843.1-2	Female	Cre-	fur_expt	Furosemide	1.8	8.27321	5.26531
837.2-2	Female	Cre-	fur_expt	Furosemide	1.38	7.62921	4.72456
837.2-4	Female	Cre-	fur_expt	Furosemide	1.65	9.37653	5.16068
787.1-1	Female	Cre+	fur_expt	Furosemide	1.77	7.4024	4.37632
787.1-2	Female	Cre+	fur_expt	Furosemide	1.78	9.10743	5.53104
787.1-3	Female	Cre+	fur_expt	Furosemide	1.54	6.59998	10.0504
787.1-5	Female	Cre+	fur_expt	Furosemide	1.76	8.00976	5.652
792.1-3	Female	Cre+	fur_expt	Furosemide	1.3	6.35632	4.26056
786.2-1	Female	Cre+	fur_expt	Furosemide	1.18	6.38833	3.31292
786.2-2	Female	Cre+	fur_expt	Furosemide	1.4	7.4318	3.32997
786.2-3	Female	Cre+	fur_expt	Furosemide	1.59	8.07629	4.19786
843.1-2	Female	Cre+	fur_expt	Furosemide	1.73	7.84467	4.2082
843.1-4	Female	Cre+	fur_expt	Furosemide	1.63	7.07498	3.88095
837.2-1	Female	Cre+	fur_expt	Furosemide	1.57	5.48847	7.65374
837.2-3	Female	Cre+	fur_expt	Furosemide	1.66	7.47361	6.0441
837.2-5	Female	Cre+	fur_expt	Furosemide	1.67	7.70977	5.76259
784.2-5	Male	Cre-	hctz_expt	Vehicle	1.04	2.75871	1.97974
784.2-6	Male	Cre-	hctz_expt	Vehicle	1.04	2.59778	0.940837
755.4-5	Male	Cre-	hctz_expt	Vehicle	1.12	2.46613	2.82297
755.4-8	Male	Cre-	hctz_expt	Vehicle	1.16	2.28699	0.687731
791.2-8	Male	Cre-	hctz_expt	Vehicle	1.26	3.00236	4.83341
792.2-8	Male	Cre-	hctz_expt	Vehicle	1.21	3.7226	3.58925
783.3-6	Male	Cre-	hctz_expt	Vehicle	0.98	4.24793	1.10165
783.3-8	Male	Cre-	hctz_expt	Vehicle	1.22	4.06036	1.87481
787.2-7	Male	Cre-	hctz_expt	Vehicle	0.97	3.3751	2.16462
787.2-9	Male	Cre-	hctz_expt	Vehicle	1.05	4.28042	1.82291
837.2-7	Male	Cre-	hctz_expt	Vehicle	0.87	1.42166	1.27599
837.2-8	Male	Cre-	hctz_expt	Vehicle	1.28	2.48433	1.41453
843.1-6	Male	Cre-	hctz_expt	Vehicle	1.27	2.931	2.6072
843.1-7	Male	Cre-	hctz_expt	Vehicle	0.96	2.28837	1.43174
784.2-3	Male	Cre+	hctz_expt	Vehicle	0.92	2.67079	1.79415
784.2-4	Male	Cre+	hctz_expt	Vehicle	0.62	1.76125	1.16999
783.2-1	Male	Cre+	hctz_expt	Vehicle	1.46	3.48845	1.85424
783.2-5	Male	Cre+	hctz_expt	Vehicle	1.74	3.08052	3.31071
755.4-4	Male	Cre+	hctz_expt	Vehicle	1.22	1.56414	3.05529
755.4-6	Male	Cre+	hctz_expt	Vehicle	1.57	2.76099	1.01903
755.4-7	Male	Cre+	hctz_expt	Vehicle	1.18	2.57057	4.3239
786.2-6	Male	Cre+	hctz_expt	Vehicle	1.44	2.49122	1.96346
783.3-7	Male	Cre+	hctz_expt	Vehicle	0.98	3.67196	2.36569
791.2-9	Male	Cre+	hctz_expt	Vehicle	1.57	2.01544	3.67386
783.3-9	Male	Cre+	hctz_expt	Vehicle	0.57	3.1973	2.69577
787.2-8	Male	Cre+	hctz_expt	Vehicle	0.83	2.09677	2.80097
837.2-6	Male	Cre+	hctz_expt	Vehicle	1.15	2.72043	2.19897
843.1-5	Male	Cre+	hctz_expt	Vehicle	0.87	1.40631	1.3102
784.2-5	Male	Cre-	hctz_expt	HCTZ	1.71	6.46977	0.395486
784.2-6	Male	Cre-	hctz_expt	HCTZ	1.62	7.59404	0.135698
755.4-5	Male	Cre-	hctz_expt	HCTZ	1.6	6.99589	1.39804
755.4-8	Male	Cre-	hctz_expt	HCTZ	1.83	4.63353	0.0571029
791.2-8	Male	Cre-	hctz_expt	HCTZ	1.93	5.62697	1.02353
792.2-8	Male	Cre-	hctz_expt	HCTZ	1.86	5.60804	0.871162
783.3-6	Male	Cre-	hctz_expt	HCTZ	1.22	6.70978	0.176961
783.3-8	Male	Cre-	hctz_expt	HCTZ	1.6	5.96203	0.0282617
787.2-7	Male	Cre-	hctz_expt	HCTZ	1.39	5.4589	0.628305
787.2-9	Male	Cre-	hctz_expt	HCTZ	1.18	6.4843	0.739733
837.2-7	Male	Cre-	hctz_expt	HCTZ	1.2	4.44406	0.660611
837.2-8	Male	Cre-	hctz_expt	HCTZ	1.95	6.21874	1.35477
843.1-6	Male	Cre-	hctz_expt	HCTZ	1.29	5.59509	1.1465
843.1-7	Male	Cre-	hctz_expt	HCTZ	1.72	6.10977	0.747909
784.2-3	Male	Cre+	hctz_expt	HCTZ	1.55	7.45153	0.762261
784.2-4	Male	Cre+	hctz_expt	HCTZ	1.63	7.51478	0.720489
783.2-1	Male	Cre+	hctz_expt	HCTZ	1.73	3.58912	0.0941632
783.2-5	Male	Cre+	hctz_expt	HCTZ	1.21	8.72426	2.24061
755.4-4	Male	Cre+	hctz_expt	HCTZ	1.46	7.1178	0.907599
755.4-6	Male	Cre+	hctz_expt	HCTZ	2.03	9.36502	1.8377
755.4-7	Male	Cre+	hctz_expt	HCTZ	1.8	9.07693	1.37679
786.2-6	Male	Cre+	hctz_expt	HCTZ	1.75	4.83479	0.743735
783.3-7	Male	Cre+	hctz_expt	HCTZ	1.36	8.20362	1.14645
791.2-9	Male	Cre+	hctz_expt	HCTZ	1.8	6.23531	1.87545
783.3-9	Male	Cre+	hctz_expt	HCTZ	1.23	7.6318	1.27781
787.2-8	Male	Cre+	hctz_expt	HCTZ	1.24	7.28057	1.42577
837.2-6	Male	Cre+	hctz_expt	HCTZ	1.5	6.37662	0.944981
843.1-5	Male	Cre+	hctz_expt	HCTZ	1.65	4.93152	0.53034
791.1-1	Female	Cre-	hctz_expt	Vehicle	0.65	2.64706	1.16682
791.1-2	Female	Cre-	hctz_expt	Vehicle	0.63	3.27981	1.44061
791.1-3	Female	Cre-	hctz_expt	Vehicle	0.85	3.90746	1.5814
791.1-4	Female	Cre-	hctz_expt	Vehicle	1	4.52984	1.96468
792.1-4	Female	Cre-	hctz_expt	Vehicle	0.67	3.56266	2.17813
792.1-5	Female	Cre-	hctz_expt	Vehicle	0.63	2.42392	1.63111
792-1	Female	Cre-	hctz_expt	Vehicle	0.96	2.17767	3.43305
792.2-2	Female	Cre-	hctz_expt	Vehicle	0.98	1.16355	3.09541
843.1-1	Female	Cre-	hctz_expt	Vehicle	0.79	2.79617	1.64979
843.1-3	Female	Cre-	hctz_expt	Vehicle	0.97	3.17309	2.7863
837.2-2	Female	Cre-	hctz_expt	Vehicle	1.11	3.59201	3.00425
837.2-4	Female	Cre-	hctz_expt	Vehicle	0.7	2.93683	1.51129
787.1-1	Female	Cre+	hctz_expt	Vehicle	0.4	1.31409	2.29206
787.1-2	Female	Cre+	hctz_expt	Vehicle	0.19	1.31915	2.2611
787.1-3	Female	Cre+	hctz_expt	Vehicle	0.39	2.2264	2.67212
787.1-5	Female	Cre+	hctz_expt	Vehicle	0.23	1.67511	3.4545
792.1-3	Female	Cre+	hctz_expt	Vehicle	0.64	3.01431	2.51467
786.2-1	Female	Cre+	hctz_expt	Vehicle	0.96	2.52147	4.52322
786.2-2	Female	Cre+	hctz_expt	Vehicle	0.61	1.58204	1.07679
786.2-3	Female	Cre+	hctz_expt	Vehicle	0.95	2.2855	1.65074
843.1-2	Female	Cre+	hctz_expt	Vehicle	0.75	2.18164	1.38603
843.1-4	Female	Cre+	hctz_expt	Vehicle	0.97	2.93319	3.30917
837.2-1	Female	Cre+	hctz_expt	Vehicle	0.87	3.73197	3.53196
837.2-3	Female	Cre+	hctz_expt	Vehicle	1.18	4.23816	1.90968
837.2-5	Female	Cre+	hctz_expt	Vehicle	1.03	3.68808	2.41203
791.1-1	Female	Cre-	hctz_expt	HCTZ	1.31	6.71181	0.331634
791.1-2	Female	Cre-	hctz_expt	HCTZ	1.38	8.23889	0.455451
791.1-3	Female	Cre-	hctz_expt	HCTZ	1.37	7.31013	1.35717
791.1-4	Female	Cre-	hctz_expt	HCTZ	1.49	6.8591	0.954577
792.1-4	Female	Cre-	hctz_expt	HCTZ	1.25	6.38433	0.522472
792.1-5	Female	Cre-	hctz_expt	HCTZ	1.2	6.68817	0.989804
792-1	Female	Cre-	hctz_expt	HCTZ	1.4	5.38302	0.657108
792.2-2	Female	Cre-	hctz_expt	HCTZ	1.28	5.31921	0.50207
843.1-1	Female	Cre-	hctz_expt	HCTZ	1.07	5.52998	0.603322
843.1-3	Female	Cre-	hctz_expt	HCTZ	1.25	6.66429	1.38801
837.2-2	Female	Cre-	hctz_expt	HCTZ	1.08	5.51353	1.26589
837.2-4	Female	Cre-	hctz_expt	HCTZ	1.4	5.84981	1.15477
787.1-1	Female	Cre+	hctz_expt	HCTZ	1.42	6.75774	2.16134
787.1-2	Female	Cre+	hctz_expt	HCTZ	1.38	8.05739	2.84051
787.1-3	Female	Cre+	hctz_expt	HCTZ	1.3	9.00443	1.89386
787.1-5	Female	Cre+	hctz_expt	HCTZ	1.6	9.95881	2.4675
792.1-3	Female	Cre+	hctz_expt	HCTZ	0.83	5.28804	1.38939
786.2-1	Female	Cre+	hctz_expt	HCTZ	1.58	8.26407	2.47005
786.2-2	Female	Cre+	hctz_expt	HCTZ	1	6.26637	1.61636
786.2-3	Female	Cre+	hctz_expt	HCTZ	1.49	7.70616	1.08151
843.1-2	Female	Cre+	hctz_expt	HCTZ	1.25	6.17225	0.838323
843.1-4	Female	Cre+	hctz_expt	HCTZ	0.77	7.36784	1.17872
837.2-1	Female	Cre+	hctz_expt	HCTZ	1.35	6.78729	1.39672
837.2-3	Female	Cre+	hctz_expt	HCTZ	1.23	6.52991	1.17597
837.2-5	Female	Cre+	hctz_expt	HCTZ	1.1	5.38859	1.29386
837.3-1	Female	Cre+	fur_expt	Vehicle	0.31	NA	0.719103
837.3-1	Female	Cre+	fur_expt	Furosemide	1.32	NA	3.17187
837.3-2	Female	Cre+	fur_expt	Vehicle	0.21	NA	0.527267
837.3-2	Female	Cre+	fur_expt	Furosemide	1.21	NA	3.14708
837.3-3	Female	Cre-	fur_expt	Vehicle	0.12	NA	0.218972
837.3-3	Female	Cre-	fur_expt	Furosemide	1.07	NA	2.02256
837.3-4	Female	Cre+	fur_expt	Vehicle	0.54	NA	0.803582
837.3-4	Female	Cre+	fur_expt	Furosemide	1.25	NA	1.92689
837.3-5	Male	Cre+	fur_expt	Vehicle	0.31	NA	1.35988
837.3-5	Male	Cre+	fur_expt	Furosemide	1.2	NA	5.45297
837.3-6	Male	Cre+	fur_expt	Vehicle	0.3	NA	0.729517
837.3-6	Male	Cre+	fur_expt	Furosemide	1.71	NA	4.30747
837.3-7	Male	Cre-	fur_expt	Vehicle	0.76	NA	1.05488
837.3-7	Male	Cre-	fur_expt	Furosemide	1.49	NA	2.14234
863.1-1	Female	Cre-	fur_expt	Vehicle	0.15	NA	0.410414
863.1-1	Female	Cre-	fur_expt	Furosemide	1.28	NA	3.62787
863.1-2	Female	Cre-	fur_expt	Vehicle	0.35	NA	0.666939
863.1-2	Female	Cre-	fur_expt	Furosemide	1.41	NA	2.78323
863.1-3	Female	Cre+	fur_expt	Vehicle	0.3	NA	0.780887
863.1-3	Female	Cre+	fur_expt	Furosemide	1.16	NA	3.12778
863.1-4	Male	Cre-	fur_expt	Vehicle	0.27	NA	0.442128
863.1-4	Male	Cre-	fur_expt	Furosemide	1.54	NA	2.61226
863.1-6	Male	Cre+	fur_expt	Vehicle	0.22	NA	0.577415
863.1-6	Male	Cre+	fur_expt	Furosemide	1.57	NA	4.26851
863.1-7	Male	Cre+	fur_expt	Vehicle	0.33	NA	1.02849
863.1-7	Male	Cre+	fur_expt	Furosemide	1.47	NA	4.74586
864.1-3	Male	Cre+	fur_expt	Vehicle	0.21	NA	0.515352
864.1-3	Male	Cre+	fur_expt	Furosemide	1.27	NA	3.22849
837.3-1	Female	Cre+	hctz_expt	Vehicle	0.29	NA	2.42844
837.3-1	Female	Cre+	hctz_expt	HCTZ	0.48	NA	0.525295
837.3-2	Female	Cre+	hctz_expt	Vehicle	0.36	NA	2.66838
837.3-2	Female	Cre+	hctz_expt	HCTZ	0.38	NA	0.984991
837.3-3	Female	Cre-	hctz_expt	Vehicle	0.35	NA	1.16896
837.3-3	Female	Cre-	hctz_expt	HCTZ	0.4	NA	0.393477
837.3-4	Female	Cre+	hctz_expt	Vehicle	0.41	NA	2.78476
837.3-4	Female	Cre+	hctz_expt	HCTZ	0.56	NA	0.600021
837.3-5	Male	Cre+	hctz_expt	Vehicle	0.29	NA	2.1294
837.3-5	Male	Cre+	hctz_expt	HCTZ	0.61	NA	0.807213
837.3-6	Male	Cre+	hctz_expt	Vehicle	0.17	NA	1.15826
837.3-6	Male	Cre+	hctz_expt	HCTZ	0.6	NA	0.585797
837.3-7	Male	Cre-	hctz_expt	Vehicle	0.24	NA	0.594895
837.3-7	Male	Cre-	hctz_expt	HCTZ	0.93	NA	0.901147
863.1-1	Female	Cre-	hctz_expt	Vehicle	0.4	NA	1.54611
863.1-1	Female	Cre-	hctz_expt	HCTZ	0.46	NA	0.452339
863.1-2	Female	Cre-	hctz_expt	Vehicle	0.34	NA	1.31669
863.1-2	Female	Cre-	hctz_expt	HCTZ	0.48	NA	0.99237
863.1-3	Female	Cre+	hctz_expt	Vehicle	0.7	NA	3.2401
863.1-3	Female	Cre+	hctz_expt	HCTZ	0.57	NA	1.23355
863.1-4	Male	Cre-	hctz_expt	Vehicle	0.46	NA	1.13558
863.1-4	Male	Cre-	hctz_expt	HCTZ	0.87	NA	1.19097
863.1-6	Male	Cre+	hctz_expt	Vehicle	0.46	NA	1.71941
863.1-6	Male	Cre+	hctz_expt	HCTZ	0.62	NA	0.991382
863.1-7	Male	Cre+	hctz_expt	Vehicle	0.16	NA	0.78913
863.1-7	Male	Cre+	hctz_expt	HCTZ	0.68	NA	1.40585
864.1-3	Male	Cre+	hctz_expt	Vehicle	0.6	NA	1.84246
864.1-3	Male	Cre+	hctz_expt	HCTZ	0.72	NA	2.16865

## Sheet: Fig. 7
mouse_id	age	sex	genotype	mineral.vol_total.vol
863.1-2	4 months	Female	Cre-	0.00673265
863.1-3	4 months	Female	Cre+	0.0321809
864.1-1	4 months	Female	Cre+	0.803641
844.2-5	4 months	Male	Cre-	0.0348608
863.1-4	4 months	Male	Cre-	0.00111789
863.1-7	4 months	Male	Cre+	2.29654
837.3-3	6 months	Female	Cre-	0.000102499
837.3-1	6 months	Female	Cre+	1.57212
837.3-2	6 months	Female	Cre+	0.245046
837.3-7	6 months	Male	Cre-	0.00601116
837.3-6	6 months	Male	Cre+	0.0199742
666.2_1	8 months	Female	Cre-	0.0923842
666.2_2	8 months	Female	Cre-	0.18454
667.2‚àí2	8 months	Female	Cre-	0.335551
670.2-1	8 months	Female	Cre-	0.372111
667.2‚àí1	8 months	Female	Cre+	0.414808
670.2‚àí2	8 months	Female	Cre+	5.90288
670.2‚àí3	8 months	Female	Cre+	1.91583
670.2‚àí4	8 months	Female	Cre+	4.70242
666.2-10	8 months	Male	Cre-	0.420997
667.2-4	8 months	Male	Cre-	0.323344
674.2-3	8 months	Male	Cre-	0.393287
674.2-6	8 months	Male	Cre-	0.170571
666.2-4	8 months	Male	Cre+	0.521723
666.2-8	8 months	Male	Cre+	0.365332
666.2-9	8 months	Male	Cre+	0.565976
667.2-6	8 months	Male	Cre+	0.366108
674.2-5	8 months	Male	Cre+	0.612488
666.1-2	1 year	Female	Cre-	0.206841
666.1-5	1 year	Female	Cre-	0.348502
670.1-3	1 year	Female	Cre-	0.268068
670.1-7	1 year	Female	Cre-	0.669498
666.1-3	1 year	Female	Cre+	2.25565
670.1-1	1 year	Female	Cre+	4.55929
670.1-2	1 year	Female	Cre+	2.68525
670.1-5	1 year	Female	Cre+	8.2244
666.1-6	1 year	Male	Cre-	0.13895
670.1-8	1 year	Male	Cre-	0.296932
670.1-9	1 year	Male	Cre-	0.340321
674.1-7	1 year	Male	Cre-	0.424758
666.1-7	1 year	Male	Cre+	1.13833
670.1-10	1 year	Male	Cre+	12.6593
670.1-11	1 year	Male	Cre+	1.02414
674.1-5	1 year	Male	Cre+	0.330267
674.1-6	1 year	Male	Cre+	7.15161
783.3-7 R	1 year	Male	Cre+	0.70954
783.3-9 R	1 year	Male	Cre+	0.870027
784.4-4 R	1 year	Male	Cre+	0.806483

[truncated: 3 more sheets: Fig. 8B , Fig. 8CD, Fig. 10 ]
